# Supplementary material for: Regulatory Mechanism of Transcription Factor AhHsf Modulates AhHsp70 Transcriptional Expression Enhancing Heat Tolerance in Agasicles hygrophila (Coleoptera: Chrysomelidae)
Source: Int J Mol Sci. 2022 Mar 16;23(6):3210. doi: 10.3390/ijms23063210 (PMC8955217; doi:10.3390/ijms23063210)
Supplement: Supplementary file 1 [file ijms-23-03210-s001.zip]

Archive with 1 entries (1 files):
- ijms-1611486-supplementary.pdf
